# Supplementary material for: Neogrisphenol A, a Potential Ovarian Cancer Inhibitor from a New Record Fungus Neohelicosporium griseum
Source: Metabolites. 2023 Mar 16;13(3):435. doi: 10.3390/metabo13030435 (PMC10055829; doi:10.3390/metabo13030435)
Supplement: Supplementary file 1 [file metabolites-13-00435-s001.zip]

Archive with 1 entries (1 files):
- metabolites-2260186-supplementary final.pdf
